# Supplementary material for: Regulatory Roles of Cytokinins and Cytokinin Signaling in Response to Potassium Deficiency in Arabidopsis
Source: PLoS One. 2012 Oct 24;7(10):e47797. doi: 10.1371/journal.pone.0047797 (PMC3480408; doi:10.1371/journal.pone.0047797)
Supplement: Table S1 — CK content in K-deficient- and K-sufficient-grown WT plants. Measurement of CK content in roots and shoots under both +K and -K conditions. tZ, trans-zeatin; tZR, tZ riboside; cZ, cis-zeatin; cZR, cZ riboside; iP, N 6-(Δ2-isopentenyl)adenine; iPR, iP riboside; DZ, dihydrozeatin; DZR, DZ riboside; tZ7G, tZ-7-N-glucoside; tZ9G, tZ-9-N-glucoside; tZOG, tZ-O-glucoside; tZROG, tZR-O-glucoside; cZOG, cZ-O-glucoside; cZROG, cZR-O-glucoside; DZ9G, DZ-9-N-glucoside; iP7G, iP-7-N-glucoside; iP9G, iP-9 -N -glucoside; tZRPs, tZR phosphates; cZRPs, cZR phosphates; iPRPs, iPR phosphates; DZRPs, DZR phosphates; cZRPOG, cZR phosphate-O-glucoside; tZRPOG, tZR phosphate-O-glucoside (n>6). (XLS) [file pone.0047797.s002.xls]

## Sheet: Sheet1
	1d+K-Root		1d-K-Root		3d+K-Root		3d-K-Root		7d+K-Root		7d-K-Root		1d+K-Shoot		1d-K-Shoot		3d+K-Shoot		3d-K-Shoot		7d+K-Shoot		7d-K-Shoot
	Mean	Std. Error	Mean	Std. Error	Mean	Std. Error	Mean	Std. Error	Mean	Std. Error	Mean	Std. Error	Mean	Std. Error	Mean	Std. Error	Mean	Std. Error	Mean	Std. Error	Mean	Std. Error	Mean	Std. Error
tZ	1.429	0.1617	1.419	0.1173	1.89	0.1681	1.386	0.06134	1.595	0.1592	1.877	0.1241	1.605	0.1338	1.41	0.08143	1.861	0.2371	1.343	0.1796	1.566	0.179	1.468	0.263
tZR	2.999	0.808	3.421	0.3737	13.77	2.266	6.465	0.53	7.669	0.7176	7.411	1.105	5.707	0.9608	4.706	0.4309	10.36	1.251	9.824	0.7994	3.162	0.6563	6.233	1.201
tZRPs	6.907	0.8956	6.806	0.3144	22.92	3.307	10	0.6787	12.08	0.8685	8.557	0.8525	31.83	4.75	22.38	1.558	53.79	5.551	36.89	2.152	29.68	3.383	29.34	5.304
cZ	1.281	0.1843	1.468	0.2517	1.307	0.1232	1.59	0.07769	2.2	0.1039	2.245	0.1859	0.8045	0.1701	0.7765	0.07741	0.6948	0.04007	0.665	0.06058	0.8933	0.03645	1.108	0.07776
cZR	3.124	0.5003	2.663	0.04729	5.258	0.5692	5.262	0.341	6.603	0.5509	5.081	0.2555	0.7923	0.09319	0.751	0.04356	1.877	0.1116	3.359	0.2614	2.187	0.1369	6.073	0.2352
cZRPs	5.165	1.184	4.484	0.2367	11.72	4.106	8.964	1.196	11.11	0.9407	4.634	0.6277	2.802	0.09934	2.666	0.1188	6.704	0.2385	6.058	0.2609	10.35	2.259	9.773	0.5532
DZ	ND		ND		ND		ND		ND		ND		ND		ND		ND		ND		ND		ND
DZR	0.1332	0.0319	0.1368	0.02849	0.3513	0.1525	0.1394	0.05068	0.1018	0.01084	0.2552	0.0611	0.7053	0.1383	0.5136	0.05573	1.136	0.117	0.9086	0.04933	0.2135	0.07171	0.4216	0.04626
DZRPs	0.2555	0.06899	0.232	0.03908	0.8839	0.1945	0.3952	0.08952	0.2873	0.03461	0.2493	0.08529	2.372	0.231	1.476	0.1335	4.95	0.5678	1.955	0.2091	1.362	0.2838	1.117	0.2253
iP	1.341	0.3358	1.517	0.09668	1.846	0.107	1.457	0.06676	1.767	0.08568	2.081	0.1636	2.183	0.1376	2.202	0.06975	1.751	0.1822	1.384	0.1543	2.239	0.1731	1.573	0.1426
iPR	0.1204	0.02641	0.1123	0.008689	0.3505	0.05948	0.2219	0.02022	0.3643	0.0277	0.3592	0.04832	0.2861	0.01126	0.2357	0.01506	0.3287	0.0273	0.3986	0.01508	0.226	0.03135	0.2616	0.01634
iPRPs	3.929	0.5512	4.249	0.1343	11.6	1.36	6.512	0.3042	14.2	0.9913	7.38	0.3535	48.45	0.7404	41.39	1.611	51.75	2.708	49.3	2.723	38.69	2.472	24.77	0.765
tZ7G	6.752	0.5091	7.223	0.1589	14.89	0.89	12.74	0.7212	13.99	0.6389	26.09	0.609	14.43	0.5329	14.16	0.4684	18.87	0.9796	20.51	0.7737	22.46	1.5	25.51	1.398
tZ9G	8.151	1.014	8.182	0.221	19.23	2.101	14.19	0.8023	16.43	1.625	35.79	1.283	17.45	1.144	16.26	0.3827	22.42	1.605	24.22	0.9908	24.01	2.369	20.79	0.901
tZOG	1.687	0.1394	2.059	0.07929	3.092	0.3346	3.028	0.1697	3.202	0.156	5.34	0.343	11.74	0.51	10.72	0.255	17.23	1.121	17.76	0.7591	17.14	1.215	21.26	1.229
cZOG	2.504	0.2756	2.26	0.1631	3.359	0.4017	3.997	0.4122	4.735	0.3794	ND		ND		ND		ND		ND		5.243	0.3051	9.387	0.4459
tZROG	0.09385	0.006661	0.1026	0.007832	0.1511	0.03293	0.1298	0.01607	0.1813	0.01386	0.2862	0.0181	1.251	0.08512	1.193	0.07897	2.934	0.1682	3.169	0.2225	3.258	0.26	5.037	0.3267
cZROG	0.09195	0.004924	0.1306	0.03071	0.163	0.02719	0.2212	0.02615	0.3492	0.01844	0.9571	0.08378	2.381	0.2254	1.966	0.1353	3.709	0.2264	5.677	0.1265	7.176	0.3271	34.13	1.487
tZRPsOG	ND		ND		ND		ND		ND		0.04634	0.004036	ND		ND		0.172	0.009651	0.1801	0.02293	0.1793	0.01803	0.2824	0.02665
cZRPsOG	ND		ND		ND		ND		ND		ND		ND		ND		ND		0.1443	0.01065	0.1534	0.02574	0.9019	0.2044
DZ9G	ND		ND		0.06397	0.01189	0.05194	0.00232	0.08937	0.01584	0.226	0.06899	0.3578	0.02203	0.3178	0.00851	0.8907	0.06135	0.8713	0.04067	1.052	0.08441	1.313	0.06327
iP7G	8.29	0.8884	9.39	1.056	12.13	0.9571	13.67	0.4572	20.44	0.456	37.45	4.393	18.54	1.469	18.57	0.3294	18.88	0.7796	28.04	0.3538	23.28	0.5747	47.48	2.115
iP9G	0.74	0.08912	0.65	0.09535	1.17	0.05867	0.72	0.07716	1.79	0.04944	2.07	0.05128	1.22	0.05619	1.33	0.0558	1.342	0.129	1.898	0.0688	1.588	0.04565	2.536	0.1524
tZ+tZR+tZRPs	11.335	1.817	11.646	0.4807	38.58	5.607	17.851	1.115	21.344	1.327	17.845	1.831	39.142	5.818	28.496	0.7894	66.011	6.528	48.057	8.376	34.408	6.197	37.041	8.237
iP+iPR+iPRPs	5.3904	0.9099	5.8783	0.2119	13.7965	1.473	8.1909	0.3511	16.3313	1.055	9.8202	0.4894	50.9191	0.8327	43.8277	1.619	53.8297	2.682	51.0826	8.812	41.155	7.171	26.6046	4.475
cZ+cZR+cZRPs	9.57	1.815	8.615	0.4335	18.285	4.656	15.816	1.481	19.913	1.551	11.96	1.002	4.3988	0.2429	4.1935	0.1703	9.2758	0.3466	10.082	1.73	13.4303	2.834	16.954	2.9
